# Supplementary material for: Acid Versus Amide—Facts and Fallacies: A Case Study in Glycomimetic Ligand Design
Source: Molecules. 2025 Dec 12;30(24):4751. doi: 10.3390/molecules30244751 (PMC12736226; doi:10.3390/molecules30244751)
Supplement: Supplementary file 1 [file molecules-30-04751-s001.zip]

Archive with 1 entries (1 files):
- molecules-3979648-supplementary.pdf
